# Supplementary material for: How Do Hospital Pharmacists Approach Substitution of Nanomedicines? Insights from a Qualitative Pilot Study and a Quantitative Market Research Analysis in Five European Countries
Source: Pharmaceutics. 2021 Jul 2;13(7):1010. doi: 10.3390/pharmaceutics13071010 (PMC8309126; doi:10.3390/pharmaceutics13071010)
Supplement: Supplementary file 1 [file pharmaceutics-13-01010-s001.zip]

Archive with 1 entries (1 files):
- pharmaceutics-1244100-supplementary.pdf
